# Supplementary material for: Cell Cycle Regulation of Hippocampal Progenitor Cells in Experimental Models of Depression and after Treatment with Fluoxetine
Source: Int J Mol Sci. 2021 Oct 30;22(21):11798. doi: 10.3390/ijms222111798 (PMC8584049; doi:10.3390/ijms222111798)
Supplement: Supplementary file 1 [file ijms-22-11798-s001.zip]

Archive with 1 entries (1 files):
- ijms-1419815-supplementary.pdf
